# Supplementary material for: Arginine Regulates Skeletal Muscle Fiber Type Formation via mTOR Signaling Pathway
Source: Int J Mol Sci. 2024 Jun 4;25(11):6184. doi: 10.3390/ijms25116184 (PMC11173221; doi:10.3390/ijms25116184)
Supplement: Supplementary file 1 [file ijms-25-06184-s001.zip]

Archive with 1 entries (1 files):
- ijms-3021649-supplementary.pdf
